# Supplementary material for: Preparation of Synthetic and Natural Derivatives of Flavonoids Using Suzuki–Miyaura Cross-Coupling Reaction
Source: Molecules. 2022 Jan 31;27(3):967. doi: 10.3390/molecules27030967 (PMC8840526; doi:10.3390/molecules27030967)
Supplement: Supplementary file 1 [file molecules-27-00967-s001.zip]

Archive with 1 entries (1 files):
- molecules-1574461-supplementary.pdf
